# Supplementary material for: Can Citizen Science Contribute to Avian Influenza Surveillance?
Source: Pathogens. 2023 Sep 21;12(9):1183. doi: 10.3390/pathogens12091183 (PMC10535995; doi:10.3390/pathogens12091183)
Supplement: Supplementary file 1 [file pathogens-12-01183-s001.zip]

Archive with 1 entries (1 files):
- pathogens-2513742-supplementary.pdf
